# Supplementary material for: Surface Morphology and Degradation of Poly[(R)-3-Hydroxybutyrate]-block-Poly(ε-Caprolactone) and Poly[(R)-3-Hydroxybutyrate]-block-Poly(l-Lactide) Biodegradable Diblock Copolymers
Source: Polymers (Basel). 2025 Jun 3;17(11):1558. doi: 10.3390/polym17111558 (PMC12157110; doi:10.3390/polym17111558)
Supplement: Supplementary file 1 [file polymers-17-01558-s001.zip]

Archive with 1 entries (1 files):
- polymers-3678199-supplementary.pdf
